# Supplementary material for: Automatic Movement Recognition for Evaluating the Gross Motor Development of Infants
Source: Children (Basel). 2025 Feb 28;12(3):310. doi: 10.3390/children12030310 (PMC11940954; doi:10.3390/children12030310)
Supplement: Supplementary file 1 [file children-12-00310-s001.zip]

Archive with 1 entries (1 files):
- children-3457340-supplementary.pdf
